# Supplementary material for: A placebo-controlled study of the doses and efficacy of Lentinula edodes mycelia for oxaliplatin-induced peripheral neuropathy in colorectal cancer
Source: Front Oncol. 2025 Aug 11;15:1577848. doi: 10.3389/fonc.2025.1577848 (PMC12376294; doi:10.3389/fonc.2025.1577848)
Supplement: Supplementary file 1 [file Table1.xlsx]

## Sheet: Table S1
Table S1. Changes in the CTCAE grade for sensory neuropathy during the protocol treatment
CTCAE		Placebo (n = 15)	Low-dose (n = 15)	High-dose (n = 14)	p-value (vs. low-dose)	p-value (vs. high-dose)
CTCAE score, mean ± SD	Baseline	1.7 ± 0.6	1.8 ± 0.6	2.0 ± 0.8
	4 week	1.7 ± 0.7	1.6 ± 0.5	1.7 ± 0.6
	8 week	1.6 ± 0.6	1.4 ± 0.6	1.7 ± 0.5
	12 week	1.6 ± 0.5	1.5 ± 0.5	1.6 ± 0.5
	Δ baseline to 12 week	-0.1 ± 0.8	-0.3 ± 0.6	-0.4 ± 0.7	0.32	0.32

## Sheet: Table S2
Table S2. Data on QoL scores assessed using FACT/GOG-Ntx
				GP1	GP1		GP1		GP2	GP2		GP2		GP3	GP3		GP3		GP4	GP4		GP4		GP5	GP5		GP5		GP6	GP6		GP6		GP7	GP7		GP7		GS1	GS1		GS1		GSX1	GSX1		GSX1		GS2
				Placebo	Low		High		Placebo	Low		High		Placebo	Low		High		Placebo	Low		High		Placebo	Low		High		Placebo	Low		High		Placebo	Low		High		Placebo	Low		High		Placebo	Low		High		Placebo
		ｎ		15	15		14		15	15		14		15	15		14		15	15		14		15	15		14		15	15		14		15	15		14		15	15		14		15	15		14		15
	Baseline
		Average		0.785714	1		1.69231		0.214286	0		0		0.357143	1		0.923077		1.5	1.06667		1.69231		2.35714	1.53333		2.76923		1.85714	1.33333		2.38462		0.571429	0.4		0.769231		1.57143	1.46667		2.07692		3.21429	2.53333		2.69231		3
		SD		0.699293	1		1.25064		0.801784	0		0		0.497245	1.55839		1.11516		1.22474	1.2228		1.03155		1.00821	1.50555		1.42325		1.40642	1.58865		0.869718		0.755929	0.632456		0.926809		1.15787	1.59762		1.18754		0.892582	1.76743		1.31559		1.1094
		Median		1	1		2		0	0		0		0	0		1		1.5	1		2		2.5	2		3		2	0		2		0	0		0		1	1		2		3	3		3		3
		95% CI	max	0	0		1		0	0		1		0	0		1		0	0		1		0	0		1		0	0		1		0	0		1		0	0		1		0	0		1		0
			min	1	2		2		1	2		2		1	2		2		1	2		2		1	2		2		1	2		2		1	2		2		1	2		2		1	2		2		1
		ｐvalus（vs placebo）			0.6423		0.0405	*		0.3006		0.3352			0.6054		0.1206			0.3275		0.6882			0.109		0.1801			0.2872		0.2995			0.5425		0.6269			0.5739		0.2375			0.5604		0.3133
	4 week
		Average		0.571429	0.4		1.07143		0	0.0666667		0		0.357143	0.933333		0.5		1.07143	0.666667		0.785714		1.57143	1.4		1.21429		1.14286	1.26667		1.85714		0.357143	0.333333		0.571429		1.78571	1.26667		1.92857		2.5	2.26667		2.85714		2.5
		SD		0.755929	0.507093		1.07161		0	0.258199		0		0.497245	1.27988		0.650444		0.997249	0.9759		0.974961		1.39859	1.45406		1.3688		1.02711	1.43759		1.29241		0.633324	0.617213		1.15787		1.3688	1.16292		1.20667		1.45444	1.62422		1.23146		1.45444
		Median		0	0		1		0	0		0		0	0		0		1.5	0		0.5		2	2		0.5		1	1		2		0	0		0		2	1		2		2.5	3		3		2.5
		95% CI	max	0	0		1		0	0		1		0	0		1		0	0		1		0	0		1		0	0		1		0	0		1		0	0		1		0	0		1		0
			min	1	2		2		1	2		2		1	2		2		1	2		2		1	2		2		1	2		2		1	2		2		1	2		2		1	2		2		1
		ｐvalus（vs placebo）			0.6519		0.1988			0.3339		1			0.2874		0.6098			0.2602		0.4284			0.73		0.5281			0.9274		0.1299			0.9111		0.8849			0.2802		0.7768			0.719		0.5353
	8 week
		Average		0.733333	0.733333		1.5		0	0.133333		0		0.333333	0.933333		0.857143		0.933333	0.733333		1.28571		0.733333	1.06667		1.57143		1.06667	1		1.92857		0.2	0.4		0.5		1.73333	1.33333		2		2.46667	2.33333		3		2.46667
		SD		0.798809	0.798809		1.28602		0	0.351866		0		0.617213	1.27988		1.09945		0.798809	1.2228		1.32599		0.883715	1.2228		1.65084		1.09978	1.30931		1.54244		0.560612	0.736788		1.09193		1.33452	1.1127		1.24035		1.24595	1.63299		1.1767		1.24595
		Median		1	1		1.5		0	0		0		0	0		0		1	0		1		1	1		1.5		1	1		1.5		0	0		0		2	1		2		3	3		3		3
		95% CI	max	0	0		1		0	0		1		0	0		1		0	0		1		0	0		1		0	0		1		0	0		1		0	0		1		0	0		1		0
			min	1	2		2		1	2		2		1	2		2		1	2		2		1	2		2		1	2		2		1	2		2		1	2		2		1	2		2		1
		ｐvalus（vs placebo）			1		0.0951	†		0.15		1			0.1763		0.205			0.2341		0.6309			0.578		0.2297			0.5817		0.1419			0.3724		0.5071			0.4264		0.5287			0.9152		0.2426
	12 week
		Average		0.6	0.785714		1.14286		0	0		0.142857		0.533333	0.928571		0.785714		1	0.857143		1.21429		0.8	0.857143		1.75		1.06667	1.28571		1.78571		0.466667	0.357143		0.571429		1.66667	1.42857		1.42857		2.53333	2.42857		2.5		2.53333
		SD		0.632456	0.892582		0.864438		0	0		0.363137		0.63994	1.26881		0.801784		1.13389	1.09945		1.25137		0.941124	1.09945		1.3568		1.2228	1.06904		1.18831		0.743223	0.633324		0.937614		1.34519	1.2225		1.01635		1.30201	1.60357		1.28602		1.24595
		Median		1	0.5		1		0	0		0		0	0		1		1	0		1		1	0.5		2		1	1		2		0	0		0		1	1		1		3	3		3		3
		95% CI	max	0	0		1		0	0		1		0	0		1		0	0		1		0	0		1		0	0		1		0	0		1		0	0		1		0	0		1		0
			min	1	2		2		1	2		2		1	2		2		1	2		2		1	2		2		1	2		2		1	2		2		1	2		2		1	2		2		1
		ｐvalus（vs placebo）			0.6686		0.0749	†		1		0.136			0.5946		0.4022			0.6865		0.6606			0.9811		0.0602	†		0.4608		0.0856	†		0.7275		0.8561			0.6344		0.7327			0.9103		0.8736
	⊿4 week
		Average		-0.214286	-0.6		-0.769231		-0.214286	0.0666667		0		0	-0.0666667		-0.461538		-0.428571	-0.4		-0.923077		-0.785714	-0.133333		-1.69231		-0.714286	-0.0666667		-0.615385		-0.214286	-0.0666667		-0.307692		0.214286	-0.2		-0.230769		-0.714286	-0.266667		0.153846		-0.5
		SD		0.892582	0.985611		0.926809		0.801784	0.258199		0		0.392232	0.593617		0.877058		0.755929	0.828079		0.954074		1.0509	1.30201		1.60128		1.48989	0.883715		1.66024		0.578934	0.457738		0.947331		0.974961	1.42428		1.01274		1.38278	1.2228		0.898717		1.40055
		Median		0	0		-1		0	0		0		0	0		0		0	0		-1		-1	0		-2		0	0		-1		0	0		0		0	0		0		0	0		0		0
		95% CI	max	0	0		1		0	0		1		0	0		1		0	0		1		0	0		1		0	0		1		0	0		1		0	0		1		0	0		1		0
			min	1	2		2		1	2		2		1	2		2		1	2		2		1	2		2		1	2		2		1	2		2		1	2		2		1	2		2		1
		ｐvalus（vs placebo）			0.328		0.1263			0.1643		0.3352			0.7047		0.0764	†		0.7897		0.191			0.1167		0.167			0.3526		0.8419			0.5954		0.3811			0.6206		0.1615			0.3365		0.1209
	⊿8 week
		Average		0	-0.266667		-0.384615		-0.214286	0.133333		0		0	-0.0666667		-0.230769		-0.5	-0.333333		-0.538462		-1.64286	-0.466667		-1.38462		-0.714286	-0.333333		-0.615385		-0.357143	0		-0.461538		0.142857	-0.133333		0.0769231		-0.714286	-0.2		0.307692		-0.5
		SD		0.5547	0.96115		1.26085		0.801784	0.351866		0		0.392232	0.593617		1.01274		0.759555	1.1127		1.1266		1.39268	1.59762		1.66024		1.06904	1.29099		1.80455		0.633324	0.654654		0.877058		0.770329	1.72654		0.862316		1.06904	1.42428		1.03155		0.759555
		Median		0	0		0		0	0		0		0	0		0		-0.5	0		0		-2	0		-1		-0.5	0		-1		0	0		0		0	0		0		-0.5	0		0		-0.5
		95% CI	max	0	0		1		0	0		1		0	0		1		0	0		1		0	0		1		0	0		1		0	0		1		0	0		1		0	0		1		0
			min	1	2		2		1	2		2		1	2		2		1	2		2		1	2		2		1	2		2		1	2		2		1	2		2		1	2		2		1
		ｐvalus（vs placebo）			0.5012		0.298			0.0904	†	0.3352			0.7047		0.2573			0.5732		0.8971			0.0494	*	0.5868			0.1996		0.8807			0.1864		0.7562			0.8313		0.5276			0.2199		0.0308	*
	⊿12 week
		Average		-0.142857	-0.285714		-0.538462		-0.214286	0		0.153846		0.214286	-0.142857		-0.230769		-0.428571	-0.285714		-0.615385		-1.5	-0.785714		-0.916667		-0.714286	-0.142857		-0.692308		-0.0714286	-0.0714286		-0.230769		0.0714286	0		-0.615385		-0.642857	0		-0.230769		-0.5
		SD		0.662994	0.468807		1.19829		0.801784	0		0.375534		0.699293	0.864438		1.16575		1.08941	1.06904		1.19293		1.40055	1.57766		1.24011		1.20439	0.949262		1.49358		0.474631	0.474631		0.599145		0.730046	1.4676		1.04391		1.00821	0.877058		1.48064		0.759555
		Median		0	0		-1		0	0		0		0	0		0		0	0		0		-1	-0.5		-1		-0.5	0		0		0	0		0		0	0.5		0		0	0		0		0
		95% CI	max	0	0		1		0	0		1		0	0		1		0	0		1		0	0		1		0	0		1		0	0		1		0	0		1		0	0		1		0
			min	1	2		2		1	2		2		1	2		2		1	2		2		1	2		2		1	2		2		1	2		2		1	2		2		1	2		2		1
		ｐvalus（vs placebo）			0.5859		0.3545			0.3173		0.0828	†		0.1751		0.2165			0.9212		0.6632			0.1881		0.2536			0.2171		0.6813			1		0.4132			0.5077		0.0761	†		0.1744		0.1993
[truncated: 92 more columns]

## Sheet: Table S3
Table S3. Adverse events during the protocol treatment
AEs	Placebo (n = 15)		Low-dose (n = 15)		High-dose (n = 15)
	All grade	Grade≧3	All grade	Grade≧3	All grade	Grade≧3
Abdominal distension	2 (13.3)	0	1 (6.7)	0	0	0
Abdominal pain	0	0	1 (6.7)	0	0	0
Appetite loss	0	0	1 (6.7)	0	0	0
Shiitake dermatitis	0	0	0	0	1 (6.7)	0
Dizziness	1 (6.7)	0	0	0	0	0
Nausea	0	0	0	0	1 (6.7)	0
Skin and subcutaneous tissue disorders	0	0	1 (6.7)	0	0	0
Small intestinal obstruction	1 (6.7)	1 (6.7)	0	0	0	0
